# Supplementary material for: Descriptions of three new species of the Termitophilous tribe Termitopaediini in China (Coleoptera, Staphylinidae, Aleocharinae)
Source: Zookeys. 2014 Jul 8;(424):91–100. doi: 10.3897/zookeys.424.7670 (PMC4106102; doi:10.3897/zookeys.424.7670)
Supplement: XML Treatment for Dioxeuta [file zookeys.424.7670-treatment1.xml]

<!DOCTYPE tp:taxon-treatment
  PUBLIC "-//TaxonX//DTD Taxonomic Treatment Publishing DTD v0 20100105//EN" "tax-treatment-NSO.dtd">
<tp:taxon-treatment xmlns:tp="http://www.plazi.org/taxpub"><tp:treatment-meta><kwd-group><label>Taxon classification</label><kwd><named-content content-type="kingdom">Animalia</named-content></kwd><kwd><named-content content-type="order">Coleoptera</named-content></kwd><kwd><named-content content-type="family">Staphylinidae</named-content></kwd></kwd-group><mixed-citation publication-type="journal"><person-group><name><surname>Song</surname><given-names>Xiao-Bin</given-names></name><name><surname>Li</surname><given-names>Li-Zhen</given-names></name></person-group><article-title>Descriptions of three new species of the Termitophilous tribe Termitopaediini in China (Coleoptera, Staphylinidae, Aleocharinae)</article-title><source>Zookeys</source><day>8</day><month>7</month><year>2014</year><volume>2014</volume><issue>424</issue><fpage>91</fpage><lpage>100</lpage><pub-id pub-id-type="doi">10.3897/zookeys.424.7670</pub-id></mixed-citation></tp:treatment-meta><tp:nomenclature><tp:taxon-name>
                        <tp:taxon-name-part taxon-name-part-type="genus">Dioxeuta</tp:taxon-name-part>
                    </tp:taxon-name><tp:taxon-authority>Sharp</tp:taxon-authority><tp:nomenclature-citation-list><tp:nomenclature-citation><tp:taxon-name>Dioxeuta</tp:taxon-name><comment> Sharp, 1899: 205 (original description, type species: <italic><tp:taxon-name>Dioxeuta microps</tp:taxon-name></italic> Sharp, 1899); <xref ref-type="bibr" rid="B2">Blackwelder 1952</xref>: 128 (discussion of type species); <xref ref-type="bibr" rid="B7">Seevers 1957</xref>: 217 (redescription, placed in tribe <tp:taxon-name>Termitopaediini</tp:taxon-name>); <xref ref-type="bibr" rid="B4">Kistner 1968</xref>: 169 (redescription, key to species); <xref ref-type="bibr" rid="B5">Kistner 2001</xref>: 17 (redescription; key to species).</comment></tp:nomenclature-citation><tp:nomenclature-citation><tp:taxon-name>Jacobsonella</tp:taxon-name><comment> Silvestri, 1911: 59 (original description, type species: <italic><tp:taxon-name>Jacobsonella termitobia</tp:taxon-name></italic> Silvestri, 1911); <xref ref-type="bibr" rid="B2">Blackwelder 1952</xref>: 206 (discussion of type species); <xref ref-type="bibr" rid="B7">Seevers 1957</xref>: 217 (synonymized with <italic><tp:taxon-name>Dioxeuta</tp:taxon-name></italic>).</comment></tp:nomenclature-citation></tp:nomenclature-citation-list></tp:nomenclature><tp:treatment-sec sec-type="Remarks"><title>Remarks.</title><p>The genus is similar to <italic><tp:taxon-name>Neodioxeuta</tp:taxon-name></italic> Seevers and <italic><tp:taxon-name>Termitopulex</tp:taxon-name></italic> Fauvel by the shape of head and thorax. It can be easily separated from <italic><tp:taxon-name>Neodioxeuta</tp:taxon-name></italic> by the abdomen only slightly physogastric and the abdominal segment II represented by a reduced tergite only. It can be distinguished from <italic><tp:taxon-name>Termitopulex</tp:taxon-name></italic> by the outer paratergites about twice the width of the inner paratergites (<xref ref-type="bibr" rid="B4">Kistner 1968</xref>, <xref ref-type="bibr" rid="B5">2001</xref>).</p><!--PageBreak--></tp:treatment-sec><ref-list><ref id="B2"><mixed-citation xmlns:xlink="http://www.w3.org/1999/xlink" xlink:type="simple"><person-group><name name-style="western"><surname>Blackwelder</surname><given-names>RE</given-names></name></person-group> (<year>1952</year>) The generic names of the beetle family Staphylinidae with an essay on genotypy. Smithsonian Institution United State National Museum Bulletin 200: iv + 483 pp.</mixed-citation></ref><ref id="B7"><mixed-citation xmlns:xlink="http://www.w3.org/1999/xlink" xlink:type="simple"><person-group><name name-style="western"><surname>Seevers</surname><given-names>CH</given-names></name></person-group> (<year>1957</year>) <article-title>A monograph on the termitophilous Staphylinidae (Coleoptera).</article-title><source>Fieldiana: Zoology</source><volume>40</volume>: <fpage>1</fpage>–<lpage>334</lpage>.</mixed-citation></ref><ref id="B4"><mixed-citation xmlns:xlink="http://www.w3.org/1999/xlink" xlink:type="simple"><person-group><name name-style="western"><surname>Kistner</surname><given-names>DH</given-names></name></person-group> (<year>1968</year>) <article-title>A taxonomic revision of the termitophilous tribe Termitopaediini, with notes on behavior, systematic, and post-imaginal growth.</article-title><source>Miscellaneous Publications of the Entomological Society of America</source><volume>6</volume>(<issue>3</issue>): <fpage>142</fpage>–<lpage>196</lpage>.</mixed-citation></ref><ref id="B5"><mixed-citation xmlns:xlink="http://www.w3.org/1999/xlink" xlink:type="simple"><person-group><name name-style="western"><surname>Kistner</surname><given-names>DH</given-names></name></person-group> (<year>2001</year>) <article-title>Cladistic analysis and taxonomic revision of the termitophilous tribe Termitopaediini (Coleoptera: Staphylinidae) with remarks on their evolution and the behavior of some species.</article-title><source>Sociobiology</source><volume>38</volume>(<issue>1–2</issue>): <fpage>1</fpage>–<lpage>278</lpage>.</mixed-citation></ref></ref-list></tp:taxon-treatment>
