# Supplementary material for: Descriptions of three new species of the Termitophilous tribe Termitopaediini in China (Coleoptera, Staphylinidae, Aleocharinae)
Source: Zookeys. 2014 Jul 8;(424):91–100. doi: 10.3897/zookeys.424.7670 (PMC4106102; doi:10.3897/zookeys.424.7670)
Supplement: XML Treatment for Dioxeuta yunnanensis [file zookeys.424.7670-treatment3.xml]

<!DOCTYPE tp:taxon-treatment
  PUBLIC "-//TaxonX//DTD Taxonomic Treatment Publishing DTD v0 20100105//EN" "tax-treatment-NSO.dtd">
<tp:taxon-treatment xmlns:tp="http://www.plazi.org/taxpub"><tp:treatment-meta><kwd-group><label>Taxon classification</label><kwd><named-content content-type="kingdom">Animalia</named-content></kwd><kwd><named-content content-type="order">Coleoptera</named-content></kwd><kwd><named-content content-type="family">Staphylinidae</named-content></kwd></kwd-group><mixed-citation publication-type="journal"><person-group><name><surname>Song</surname><given-names>Xiao-Bin</given-names></name><name><surname>Li</surname><given-names>Li-Zhen</given-names></name></person-group><article-title>Descriptions of three new species of the Termitophilous tribe Termitopaediini in China (Coleoptera, Staphylinidae, Aleocharinae)</article-title><source>Zookeys</source><day>8</day><month>7</month><year>2014</year><volume>2014</volume><issue>424</issue><fpage>91</fpage><lpage>100</lpage><pub-id pub-id-type="doi">10.3897/zookeys.424.7670</pub-id></mixed-citation></tp:treatment-meta><tp:nomenclature><tp:taxon-name>
                        <tp:taxon-name-part taxon-name-part-type="genus">Dioxeuta</tp:taxon-name-part>
                        <tp:taxon-name-part taxon-name-part-type="species">yunnanensis</tp:taxon-name-part>
                        <object-id xmlns:xlink="http://www.w3.org/1999/xlink" content-type="zoobank" xlink:type="simple">http://zoobank.org/E47D43BF-D6B2-4A5F-A736-C172C63EB8C2</object-id>
                    </tp:taxon-name><tp:taxon-status xmlns:xlink="http://www.w3.org/1999/xlink" xlink:type="simple">sp. n.</tp:taxon-status><xref ref-type="fig" rid="F3">Fig. 3</xref></tp:nomenclature><tp:treatment-sec sec-type="Type material"><title>Type material.</title><p><bold>Holotype: China:</bold> ♂, labelled ‘CHINA: Yunnan, Baoshan City, Mangkuan Town (芒宽乡), Baihualing N. R. (百花岭), <named-content xmlns:xlink="http://www.w3.org/1999/xlink" content-type="dwc:verbatimCoordinates" xlink:type="simple">25°17'47"N, 98°48'22"E</named-content>, alt. 1400 m, 23-IV-2013, Xiao-Bin Song leg. / HOLOTYPE [red], <italic><tp:taxon-name>Dioxeuta yunnanensis</tp:taxon-name></italic> sp. n., Song &amp; Li det. 2014, SNUC’. <bold>Paratypes: China:</bold> 1 ♂, 9♀♀, same data as holotype, bearing the following label: ‘PARATYPE [yellow], <italic><tp:taxon-name>Dioxeuta yunnanensis</tp:taxon-name></italic> sp. n., Song &amp; Li det. 2014, SNUC’. (SNUC, KUM).</p></tp:treatment-sec><tp:treatment-sec sec-type="Comparative notes"><title>Comparative notes.</title><p><italic><tp:taxon-name>Dioxeuta yunnanensis</tp:taxon-name></italic> is most similar to <italic><tp:taxon-name>Dioxeuta rara</tp:taxon-name></italic> described above, but can be readily separated from it by the different abdominal macrochaetotaxy as well as the shape of aedeagal median lobe and spermatheca.</p></tp:treatment-sec><tp:treatment-sec sec-type="Description"><title>Description.</title><p>Body (<xref ref-type="fig" rid="F3">Figs 3A</xref>, <xref ref-type="fig" rid="F5">5B</xref>) shining, smooth. Coloration: fore body and legs yellowish-brown; antennae yellowish-brown to brown; abdomen yellowish-brown, with mesal area of tergites brown.</p><fig id="F3" position="float" orientation="portrait"><label>Figure 3.</label><caption><p><italic><tp:taxon-name>Dioxeuta yunnanensis</tp:taxon-name></italic> sp. n. <bold>A</bold> male habitus <bold>B</bold> tergite VII <bold>C</bold> tergite VIII <bold>D</bold> ditto <bold>E</bold> male sternite VIII <bold>F</bold> female sternite VIII <bold>G</bold> ditto. Scales (mm): <bold>A</bold> = 1; <bold>B–G</bold> = 0.2.</p></caption><graphic xmlns:xlink="http://www.w3.org/1999/xlink" xlink:href="zookeys-424-091-g003.jpg" position="float" orientation="portrait" xlink:type="simple"/></fig><p>Head (<xref ref-type="fig" rid="F3">Fig. 3A</xref>) subquadrate in form; slightly longer than wide, about 0.86 times as wide as long; sparsely covered with long setae. Pronotum (<xref ref-type="fig" rid="F3">Fig. 3A</xref>) slightly wider <!--PageBreak-->than long, about 1.02 times as wide as long; with 7 pairs of macrosetae, with a row of 4 macrosetae along the anterior margin, 6 on disc and 2 each along the lateral margins. Elytra (<xref ref-type="fig" rid="F3">Fig. 3A</xref>) wider than long; disc sparsely covered with macrosetae; hypomera with several short yellow setae along lateral margin. Abdomen slightly physogastric, widest at segments III–V; abdominal tergite VII shaped as in <xref ref-type="fig" rid="F3">Figs 3B</xref>; tergite VIII (<xref ref-type="fig" rid="F3">Figs 3C, E</xref>) with 4–5 macrosetae, posterior margin with a row of 6–8 long yellow setae. Macrochaetotaxy of abdominal tergites II–VIII: 2, 6, 6, 6, 4–6, 0, 4–5; inner paratergites without macrosetae but sparsely covered with yellow setae; macrochaetotaxy of outer paratergites III–VII is variable: 5–8, 4–6, 3–4, 0, 0.</p><p>Male. Sternite VIII rounded at apex, shaped as in <xref ref-type="fig" rid="F3">Fig. 3D</xref>; with 4 pairs of macrosetae. Median lobe of aedeagus (<xref ref-type="fig" rid="F2">Fig. 2D</xref>) with apical lobe curved; paramere shaped as in <xref ref-type="fig" rid="F2">Fig. 2E</xref>.</p><p>Female. Posterior margin of sternite VIII (<xref ref-type="fig" rid="F3">Fig. 3F–G</xref>) nearly rounded; with 7–8 macrosetae. Spermatheca shaped as in <xref ref-type="fig" rid="F2">Fig. 2F–G</xref>.</p><!--PageBreak--></tp:treatment-sec><tp:treatment-sec sec-type="Measurements"><title>Measurements.</title><p><bold>Male:</bold> BL: 2.34–2.46; FBL: 0.95–1.06; HL: 0.35; HW: 0.30; PL: 0.38; PW: 0.38; HW/HL: 0.87; PW/PL: 1.00; HW/PW: 0.79. <bold>Female:</bold> BL: 2.61–2.72; FBL: 1.02–1.06; HL: 0.35–0.38; HW: 0.32; PL: 0.37–0.40; PW: 0.39–0.41; HW/HL: 0.84–0.87; PW/PL: 1.03–1.04; HW/PW: 0.78–0.82.</p></tp:treatment-sec><tp:treatment-sec sec-type="Distribution"><title>Distribution.</title><p>Southwest China: Yunnan.</p></tp:treatment-sec><tp:treatment-sec sec-type="Symbiotic host"><title>Symbiotic host.</title><p><italic><tp:taxon-name>Macrotermes</tp:taxon-name></italic> sp.</p></tp:treatment-sec><tp:treatment-sec sec-type="Etymology"><title>Etymology.</title><p>Named after its type locality of Yunnan Latinized.</p></tp:treatment-sec><tp:treatment-sec><!--Section generated to contain objects referenced in tp:taxon-treatment.--><fig id="F5" position="float" orientation="portrait"><label>Figure 5.</label><caption><p><bold>A</bold> over view of the symbiotic host’s nest <bold>B</bold> Living <italic><tp:taxon-name>Dioxeuta yunnanensis</tp:taxon-name></italic> <bold>C</bold> Living <italic><tp:taxon-name>Termitopulex sinensis</tp:taxon-name></italic>.</p></caption><graphic xmlns:xlink="http://www.w3.org/1999/xlink" xlink:href="zookeys-424-091-g005.jpg" position="float" orientation="portrait" xlink:type="simple"/></fig><fig id="F2" position="float" orientation="portrait"><label>Figure 2.</label><caption><p><italic><tp:taxon-name>Dioxeuta rara</tp:taxon-name></italic> sp. n. <bold>A</bold> median lobe of aedeagus, in lateral view <bold>B</bold> paramere <bold>C</bold> spermatheca <italic><tp:taxon-name>Dioxeuta yunnanensis</tp:taxon-name></italic> sp. n. <bold>D</bold> median lobe of aedeagus, in lateral view <bold>E</bold> paramere <bold>F</bold> spermatheca <bold>G</bold> ditto. Scales (mm): <bold>A, B, D, E</bold> = 0.2; <bold>C, F, G</bold> = 0.03.</p></caption><graphic xmlns:xlink="http://www.w3.org/1999/xlink" xlink:href="zookeys-424-091-g002.jpg" position="float" orientation="portrait" xlink:type="simple"/></fig></tp:treatment-sec></tp:taxon-treatment>
