# Supplementary material for: Descriptions of three new species of the Termitophilous tribe Termitopaediini in China (Coleoptera, Staphylinidae, Aleocharinae)
Source: Zookeys. 2014 Jul 8;(424):91–100. doi: 10.3897/zookeys.424.7670 (PMC4106102; doi:10.3897/zookeys.424.7670)
Supplement: XML Treatment for Termitopulex sinensis [file zookeys.424.7670-treatment5.xml]

<!DOCTYPE tp:taxon-treatment
  PUBLIC "-//TaxonX//DTD Taxonomic Treatment Publishing DTD v0 20100105//EN" "tax-treatment-NSO.dtd">
<tp:taxon-treatment xmlns:tp="http://www.plazi.org/taxpub"><tp:treatment-meta><kwd-group><label>Taxon classification</label><kwd><named-content content-type="kingdom">Animalia</named-content></kwd><kwd><named-content content-type="order">Coleoptera</named-content></kwd><kwd><named-content content-type="family">Staphylinidae</named-content></kwd></kwd-group><mixed-citation publication-type="journal"><person-group><name><surname>Song</surname><given-names>Xiao-Bin</given-names></name><name><surname>Li</surname><given-names>Li-Zhen</given-names></name></person-group><article-title>Descriptions of three new species of the Termitophilous tribe Termitopaediini in China (Coleoptera, Staphylinidae, Aleocharinae)</article-title><source>Zookeys</source><day>8</day><month>7</month><year>2014</year><volume>2014</volume><issue>424</issue><fpage>91</fpage><lpage>100</lpage><pub-id pub-id-type="doi">10.3897/zookeys.424.7670</pub-id></mixed-citation></tp:treatment-meta><tp:nomenclature><tp:taxon-name>
                        <tp:taxon-name-part taxon-name-part-type="genus">Termitopulex</tp:taxon-name-part>
                        <tp:taxon-name-part taxon-name-part-type="species">sinensis</tp:taxon-name-part>
                        <object-id xmlns:xlink="http://www.w3.org/1999/xlink" content-type="zoobank" xlink:type="simple">http://zoobank.org/3759E492-F1D6-4421-99DA-FCA7C212794D</object-id>
                    </tp:taxon-name><tp:taxon-status xmlns:xlink="http://www.w3.org/1999/xlink" xlink:type="simple">sp. n.</tp:taxon-status><xref ref-type="fig" rid="F4">Fig. 4</xref></tp:nomenclature><tp:treatment-sec sec-type="Type material"><title>Type material.</title><p><bold>Holotype: China:</bold> ♂, labelled ‘CHINA: Yunnan, Baoshan City, Mangkuan Town (芒宽乡), Baihualing N. R. (百花岭), <named-content xmlns:xlink="http://www.w3.org/1999/xlink" content-type="dwc:verbatimCoordinates" xlink:type="simple">25°17'47"N, 98°48'22"E</named-content>, alt. 1400 m, 23-IV-2013, Xiao-Bin Song leg. / HOLOTYPE [red], <italic><tp:taxon-name>Termitopulex sinensis</tp:taxon-name></italic> sp. n., Song &amp; Li det. 2014, SNUC’. <bold>Paratypes: China:</bold> 3 ♂♂, 8♀♀, same data as holotype, bearing the following label: ‘PARATYPE [yellow], <italic><tp:taxon-name>Termitopulex sinensis</tp:taxon-name></italic> sp. n., Song &amp; Li det. 2014, SNUC’. (SNUC, KUM).</p></tp:treatment-sec><tp:treatment-sec sec-type="Comparative notes"><title>Comparative notes.</title><p><italic><tp:taxon-name>Termitopulex sinensis</tp:taxon-name></italic> can be readily separated from the only Asian congener <italic><tp:taxon-name>Termitopulex omaniensis</tp:taxon-name></italic> Kistner by the posterior margin of abdominal tergite VIII being broadly concave and the different abdominal macrochaetotaxy. The new species differs from other species of the genus by the different macrochaetotaxy of abdomen as well as the shape of aedeagus and spermatheca.</p></tp:treatment-sec><tp:treatment-sec sec-type="Description"><title>Description.</title><p>Body (<xref ref-type="fig" rid="F4">Figs 4A</xref>, <xref ref-type="fig" rid="F5">5C</xref>) shining, smooth. Coloration: fore body and legs yellowish-brown; abdomen yellowish-brown, with tergites VI–VIII darker.</p><fig id="F4" position="float" orientation="portrait"><label>Figure 4.</label><caption><p><italic><tp:taxon-name>Termitopulex sinensis</tp:taxon-name></italic> sp. n. <bold>A</bold> male habitus <bold>B</bold> tergite VIII <bold>C</bold> female sternite VIII <bold>D</bold> male sternite VIII <bold>E</bold> median lobe of aedeagus, in lateral view <bold>F</bold> paramere <bold>G</bold> spermatheca. Scales (mm): <bold>A</bold> = 1; <bold>B–F</bold> = 0.2; <bold>G</bold> = 0.03.</p></caption><graphic xmlns:xlink="http://www.w3.org/1999/xlink" xlink:href="zookeys-424-091-g004.jpg" position="float" orientation="portrait" xlink:type="simple"/></fig><fig id="F5" position="float" orientation="portrait"><label>Figure 5.</label><caption><p><bold>A</bold> over view of the symbiotic host’s nest <bold>B</bold> Living <italic><tp:taxon-name>Dioxeuta yunnanensis</tp:taxon-name></italic> <bold>C</bold> Living <italic><tp:taxon-name>Termitopulex sinensis</tp:taxon-name></italic>.</p></caption><graphic xmlns:xlink="http://www.w3.org/1999/xlink" xlink:href="zookeys-424-091-g005.jpg" position="float" orientation="portrait" xlink:type="simple"/></fig><p>Head (<xref ref-type="fig" rid="F4">Fig. 4A</xref>) subquadrate in form; slightly longer than wider, about 0.92 times as wide as long; with 4 macrosetae on disc and 1 each along the lateral margins. Mandibles with apical teeth elongate. Pronotum (<xref ref-type="fig" rid="F4">Fig. 4A</xref>) slightly wider than long, about 1.06 times as wide as long; with 6 pairs of macrosetae, with a row of 4 macrosetae along the anterior margin, 4 on disc and 2 each along the lateral margins. Elytra (<xref ref-type="fig" rid="F4">Fig. 4A</xref>) wider than long; disc sparsely covered with macrosetae. Abdomen widest at segments III–V; posterior margin of tergite VIII (<xref ref-type="fig" rid="F4">Fig. 4B</xref>) broadly concave. Macrochaetotaxy of abdominal tergites II–VIII: 2, 4, 4, 4, 4, 2 (very short), 6; inner paratergites without macrosetae but covered with brown setae; macrochaetotaxy of outer paratergites III–VII as follow: 2, 1–2, 1–2, 0, 0.</p><p>Male. Sternite VIII rounded at apex; shaped as in <xref ref-type="fig" rid="F4">Fig. 4D</xref>; with 6 pairs of macrosetae. Median lobe of aedeagus and paramere shaped as in <xref ref-type="fig" rid="F4">Fig. 4E–F</xref>.</p><p>Female. Posterior margin of sternite VIII (<xref ref-type="fig" rid="F4">Fig. 4C</xref>) nearly rounded; with 4 pairs of macrosetae. Spermatheca shaped as in <xref ref-type="fig" rid="F4">Fig. 4G</xref>.</p><!--PageBreak--></tp:treatment-sec><tp:treatment-sec sec-type="Measurements"><title>Measurements.</title><p><bold>Male:</bold> BL: 2.08–2.31; FBL: 0.88–0.92; HL: 0.32; HW: 0.29; PL: 0.32–0.33; PW: 0.34–0.35; HW/HL: 0.92; PW/PL: 1.06–1.08; HW/PW: 0.85–0.88. <bold>Female:</bold> BL: 2.38–2.76; HL: 0.32–0.35; HW: 0.31–0.32; PL: 0.32–0.37; PW: 0.34–0.38; HW/HL: 0.89–0.96; PW/PL: 1.03–1.08; HW/PW: 0.82–0.84.</p></tp:treatment-sec><tp:treatment-sec sec-type="Distribution"><title>Distribution.</title><p>Southwest China: Yunnan.</p></tp:treatment-sec><tp:treatment-sec sec-type="Symbiotic host"><title>Symbiotic host.</title><p><italic><tp:taxon-name>Macrotermes</tp:taxon-name></italic> sp.</p></tp:treatment-sec><tp:treatment-sec sec-type="Etymology"><title>Etymology.</title><p>Named after the type locality.</p><!--PageBreak--></tp:treatment-sec></tp:taxon-treatment>
